# Supplementary material for: Functional Porous Ionic Polymers as Efficient Heterogeneous Catalysts for the Chemical Fixation of CO2 under Mild Conditions
Source: Polymers (Basel). 2022 Jun 29;14(13):2658. doi: 10.3390/polym14132658 (PMC9269538; doi:10.3390/polym14132658)
Supplement: Supplementary file 1 [file polymers-14-02658-s001.zip]

Archive with 1 entries (1 files):
- polymers-1729695-supplementary.pdf
